# Supplementary material for: Epigenome-Wide DNA Methylation in Hearing Ability: New Mechanisms for an Old Problem
Source: PLoS One. 2014 Sep 3;9(9):e105729. doi: 10.1371/journal.pone.0105729 (PMC4153547; doi:10.1371/journal.pone.0105729)
Supplement: Data S1 — Replication study dataset (450 k). The replication study dataset shows DNA methylation betas at the 10 probes selected for replication from the Illumina HumanMethylation 450 k Beadchip for all subjects of the replication study (n = 203). Each subject has been allocated an anonymous identification number (PUBLIC.ID) and is presented by a family-identification number to identify twin siblings (family_zygosity), the age at hearing test (Age_pta), their hearing PC1 value (PC1_unadjusted), gender (SEX), age at DNA extraction (DNA_age), bisulfite conversion values (BSCng_ul), DNA methylation chip and order on the chip (chip and chipo, respectively). (TXT) [file pone.0105729.s001.txt]

PUBLIC.ID	family_zygosity	Age_pta	PC1_unadjusted	SEX	DNA_age	BSCng_ul	chip	chipo	cg01161216	cg05934874	cg07644368	cg12241297	cg15791248	cg18877514	cg19923810	cg21370143	cg25017250	cg25383093
TWPID6854	Monozygotic twin	70	-1.306185	Female	61.48391513	103.1	6057825005	R05C01	0.07996615	0.03302338	0.3009398	0.07793193	0.6937652	0.895958	0.6668733	0.7968716	0.7582503	0.8390591
TWPID6788	Monozygotic twin	70	0.4471214	Female	61.48117728	44	6042308068	R03C02	0.06429734	0.02303561	0.2021685	0.05107341	0.8266578	0.8609382	0.5468345	0.7890013	0.7593568	0.8488113
TWPID5989	Monozygotic twin	80	1.405794	Female	71.44147844	96.6	6057825046	R05C02	0.07830279	0.02144772	0.1883896	0.07688378	0.6936089	0.8588209	0.4773332	0.7660622	0.7393281	0.7483847
TWPID5921	Monozygotic twin	80	0.7935399	Female	71.44147844	49.2	6042308121	R05C02	0.0695476	0.03588055	0.36186	0.09368123	0.6675479	0.8747382	0.5045194	0.7886557	0.5573339	0.7208319
TWPID5576	Monozygotic twin	69	0.7321673	Female	61.15263518	32.8	6042316028	R03C02	0.08088356	0.02259633	0.19688	0.07227388	0.7723852	0.8493055	0.6335902	0.7682559	0.7671917	0.8793594
TWPID6723	Monozygotic twin	69	3.624492	Female	61.15263518	65	6042308154	R04C01	0.06837349	0.03368127	0.3267559	0.06519453	0.7673782	0.8477927	0.537604	0.7771681	0.7017424	0.8095531
TWPID6676	Monozygotic twin	77	-0.7774779	Female	70.37645448	108	6057825057	R01C02	0.0689381	0.02403474	0.1758831	0.0556663	0.7854991	0.8240547	0.4897192	0.7279511	0.6778497	0.7289731
TWPID6677	Monozygotic twin	77	2.240394	Female	70.37645448	87.6	6057825057	R02C01	0.07004096	0.0199362	0.171501	0.04862249	0.7715951	0.816646	0.4917898	0.7271968	0.6926206	0.7712564
TWPID6370	Monozygotic twin	68	1.742717	Female	59.9835729	98	6042316073	R03C01	0.08330178	0.02060233	0.2568481	0.06476048	0.6852542	0.8403004	0.5390992	0.7509502	0.7769542	0.8277558
TWPID6694	Monozygotic twin	68	3.322935	Female	59.9835729	149.6	6042316073	R05C01	0.06733394	0.01554108	0.2127353	0.06076201	0.636865	0.8368829	0.5349836	0.7111481	0.8286377	0.7839575
TWPID5745	Dizygotic twin	68	-0.1049176	Female	59.82477755	117.4	6042316028	R01C01	0.05434321	0.01622117	0.2016027	0.04491324	0.7456602	0.8587093	0.5324379	0.7410567	0.7678838	0.7769766
TWPID6910	Dizygotic twin	68	1.275314	Female	59.82477755	98.7	6055432118	R02C02	0.06226366	0.01438075	0.2672241	0.04933487	0.6972493	0.8917972	0.5499136	0.825286	0.8405294	0.8734013
TWPID6733	Singleton	65	-0.6496992	Female	57.13347023	32.9	6042316145	R06C01	0.08669053	0.02608428	0.1821043	0.08061392	0.6913627	0.8362116	0.5278556	0.7615042	0.7963731	0.796892
TWPID6309	Dizygotic twin	67	0.0500902	Female	58.83367556	46.9	6055432118	R01C01	0.07007419	0.01386532	0.2109235	0.04936156	0.7850303	0.8720859	0.5428801	0.7620541	0.7968188	0.8575776
TWPID6308	Dizygotic twin	67	-0.1854475	Female	58.83367556	63.1	6055432118	R02C01	0.07737174	0.01122961	0.1588986	0.04625612	0.677366	0.8922457	0.5025747	0.7371576	0.8159101	0.8552844
TWPID6744	Monozygotic twin	56	1.285628	Female	48.19712526	278.9	6042316131	R03C02	0.07036413	0.03213644	0.2437459	0.05921522	0.686226	0.8396824	0.6099768	0.7504736	0.7364706	0.7929309
TWPID5925	Monozygotic twin	56	2.515549	Female	48.19712526	117.5	6042316145	R05C01	0.07376193	0.02993427	0.3072167	0.07600568	0.7182686	0.8434612	0.5864145	0.8092704	0.7396538	0.8123093
TWPID5588	Monozygotic twin	50	1.842117	Female	41.9137577	120.3	6042316131	R06C02	0.09112406	0.03397592	0.2229316	0.0790288	0.7596985	0.8628415	0.5614224	0.7840316	0.7662453	0.8306134
TWPID5689	Monozygotic twin	50	-0.1315535	Female	41.9137577	71.9	6042316145	R03C01	0.07657945	0.02757074	0.2006979	0.07769857	0.7153083	0.8495967	0.5493046	0.769688	0.7568368	0.8245656
TWPID6151	Dizygotic twin	60	-1.392968	Female	52.01916496	59.2	6042308108	R02C02	0.06891158	0.01903982	0.2704185	0.05416776	0.698912	0.8384463	0.5210022	0.7386783	0.6980355	0.8301435
TWPID5208	Dizygotic twin	60	-0.9603879	Female	52.01916496	105.7	6057825006	R06C02	0.08786487	0.02865737	0.2885954	0.05795387	0.7702478	0.8982227	0.5856201	0.8130605	0.7845756	0.8579968
TWPID2959	Monozygotic twin	47	-2.473323	Female	38.39014374	110.1	6055432144	R01C02	0.08043097	0.01861323	0.2090909	0.05944187	0.7244772	0.8828467	0.5618885	0.7863924	0.7916183	0.8099808
TWPID2960	Monozygotic twin	47	-2.954607	Female	38.39014374	149.1	6055432144	R05C01	0.0987713	0.02703504	0.2185703	0.07737383	0.7421448	0.8789822	0.5825545	0.8011625	0.7714815	0.83008
TWPID3015	Monozygotic twin	49	-2.076129	Female	40.7008898	103.3	6055432155	R04C01	0.08841886	0.02511364	0.2656612	0.07193038	0.6800147	0.8855554	0.5553203	0.8033931	0.7626717	0.8738095
TWPID3016	Monozygotic twin	49	-4.983757	Female	40.7008898	102.1	6055432155	R01C01	0.06287373	0.01806946	0.2354316	0.04028109	0.6851203	0.8828666	0.525286	0.762743	0.7743337	0.8481431
TWPID2433	Singleton	62	-2.151808	Female	52.8678987	35.9	6057825033	R02C01	0.08139426	0.03025751	0.1508436	0.07046618	0.7191967	0.8282962	0.5186844	0.7497478	0.7429072	0.7781801
TWPID2455	Monozygotic twin	77	1.520401	Female	69.0568104	53.9	6055432120	R02C02	0.0489449	0.01882018	0.2085755	0.05773474	0.7226984	0.8791642	0.5555556	0.7712761	0.8035173	0.8342365
TWPID3553	Monozygotic twin	77	2.355363	Female	69.0568104	157.7	6055432120	R04C02	0.0833151	0.0378513	0.2286172	0.07460055	0.7479251	0.893511	0.5949486	0.8035474	0.7869142	0.855516
TWPID2468	Monozygotic twin	64	-0.0292181	Female	55.90417522	27.8	6055432109	R02C01	0.05386896	0.02428998	0.2038892	0.05384829	0.7131519	0.8112679	0.4465016	0.7527586	0.694517	0.7734022
TWPID2469	Monozygotic twin	64	-1.130527	Female	55.90417522	29.5	6055432109	R03C01	0.0819365	0.01887287	0.2604989	0.08464789	0.6997649	0.8751395	0.4275233	0.7818719	0.6584458	0.7793058
TWPID2557	Singleton	70	1.1666	Female	61.91101985	230.6	6042316145	R04C02	0.09192593	0.03222749	0.2988402	0.06743912	0.7636007	0.8512982	0.5625514	0.786164	0.7159248	0.8173614
TWPID2563	Singleton	51	-2.044649	Female	42.98699521	64.2	6042308121	R03C02	0.08145034	0.02620737	0.202557	0.06848367	0.7553009	0.8718079	0.5237253	0.7746686	0.7130288	0.8253375
TWPID3416	Singleton	63	-2.299435	Female	54.84188912	139	6042308154	R05C01	0.0859859	0.02627172	0.1923549	0.05926947	0.7050679	0.853914	0.6132614	0.7928555	0.7650363	0.8309285
TWPID3333	Singleton	67	-0.6411989	Female	57.51129363	256.9	6042316145	R03C02	0.0852887	0.0271337	0.2609753	0.08226837	0.7329944	0.8443976	0.5332869	0.7822331	0.7659919	0.7907071
TWPID3177	Monozygotic twin	68	0.7337907	Female	60.11225188	129.6	6057825005	R05C02	0.09305546	0.02829295	0.2089981	0.06502242	0.8638943	0.8992991	0.533492	0.7326496	0.7403328	0.8349579
TWPID4278	Monozygotic twin	68	0.8611011	Female	60.11225188	138.6	6057825006	R02C01	0.05867286	0.020531	0.2406889	0.0327016	0.7018048	0.8216603	0.4933502	0.713684	0.6279573	0.7889382
TWPID5350	Monozygotic twin	59	-2.013108	Female	51.21971253	92.4	6055432139	R06C01	0.07837787	0.01970813	0.2476646	0.05969559	0.8026798	0.8773014	0.6055962	0.7709899	0.7980915	0.8551005
TWPID4968	Monozygotic twin	59	-1.005385	Female	51.21971253	78.9	6055432139	R03C01	0.07193141	0.02482585	0.2773076	0.04713762	0.7508093	0.8717561	0.584455	0.7288384	0.6047581	0.7339676
TWPID1739	Dizygotic twin	52	-0.0292999	Female	44.56125941	88.4	6055432084	R01C02	0.05345481	0.02154344	0.1684552	0.04543288	0.5800607	0.8290617	0.3894469	0.6446586	0.7230547	0.7621328
TWPID1740	Dizygotic twin	52	-0.5697546	Female	44.56125941	90.7	6042316021	R06C01	0.08416204	0.03983188	0.2391453	0.07669064	0.6902056	0.8567528	0.6461948	0.8068885	0.7534626	0.7985064
TWPID1901	Monozygotic twin	71	0.6326954	Female	63.11841205	210.5	6055432102	R05C02	0.08211466	0.03741016	0.2430303	0.0676609	0.7809002	0.8823006	0.5905941	0.7937731	0.7264764	0.848487
TWPID1902	Monozygotic twin	71	1.321798	Female	63.11841205	159	6055432099	R06C02	0.06942573	0.0224697	0.1764706	0.05579221	0.7418321	0.8800731	0.6217343	0.7591627	0.7477515	0.8237113
TWPID4387	Monozygotic twin	70	3.183187	Female	62.67488022	123.3	6055432155	R06C01	0.06883275	0.02563475	0.218517	0.06875905	0.7411855	0.8818061	0.573054	0.7914265	0.7683336	0.8169829
TWPID1930	Monozygotic twin	70	1.715348	Female	62.67488022	109.5	6042308068	R05C01	0.08255292	0.02101544	0.208061	0.05221641	0.7470406	0.8477581	0.5220588	0.7828992	0.7186273	0.8328878
TWPID4427	Monozygotic twin	65	3.515173	Female	57.62902122	47.5	6042308041	R04C02	0.08920588	0.01910373	0.2956059	0.06988938	0.7898293	0.8647491	0.5078505	0.8189796	0.5249761	0.8201772
TWPID4428	Monozygotic twin	65	1.49574	Female	57.62902122	24.5	6042308041	R05C02	0.06077727	0.02381719	0.1964369	0.06397475	0.810217	0.8339975	0.4560873	0.8347539	0.7114732	0.8492547
TWPID6793	Singleton	49	-1.319315	Female	41.52224504	67.3	6042316028	R02C02	0.06909091	0.03292151	0.2150415	0.06987884	0.7559394	0.873536	0.5373676	0.79484	0.6683077	0.8362628
TWPID5054	Dizygotic twin	61	-1.227076	Female	53.10882957	41.5	6042308121	R05C01	0.08329926	0.03031592	0.3274198	0.0662377	0.7279316	0.8691377	0.5245748	0.7470832	0.7176434	0.8100358
TWPID5599	Dizygotic twin	61	0.2140075	Female	53.10882957	37.8	6057825040	R02C01	0.09944542	0.03665712	0.3075346	0.09152366	0.7077907	0.8263231	0.5311286	0.8070742	0.7142299	0.8092436
TWPID3349	Monozygotic twin	63	2.307607	Female	55.32922656	139.7	6055432092	R04C01	0.08156764	0.02837917	0.2016952	0.05261914	0.6833664	0.8755857	0.5750129	0.7355123	0.7309809	0.7974375
TWPID3350	Monozygotic twin	63	1.321369	Female	55.32922656	107.7	6042316074	R03C02	0.07968668	0.02373517	0.2561679	0.08136825	0.7230637	0.8524192	0.5466747	0.755688	0.7140575	0.8106393
TWPID4564	Singleton	61	0.6234236	Female	53.5523614	65.4	6042316074	R06C02	0.09477268	0.03570323	0.2060032	0.07785987	0.711857	0.8392574	0.5619318	0.8114703	0.7447876	0.8217283
TWPID5766	Monozygotic twin	60	3.268822	Female	51.38124572	36.9	6055432122	R05C02	0.0887862	0.03557285	0.258674	0.06413639	0.767749	0.889066	0.5798258	0.8418495	0.7611451	0.859992
TWPID5767	Monozygotic twin	60	-0.0508524	Female	51.38124572	56.9	6055432122	R06C02	0.09227683	0.03902893	0.2481534	0.08040201	0.7586226	0.903745	0.6	0.8048723	0.7960778	0.8691776
TWPID4924	Monozygotic twin	57	-0.3491393	Female	48.43805613	94.7	6055432139	R04C01	0.08821476	0.0251581	0.2666204	0.06341964	0.7569659	0.9153988	0.6041125	0.7635853	0.8567747	0.8344641
TWPID4925	Monozygotic twin	57	-1.562713	Female	48.43805613	67.7	6055432139	R04C02	0.08710267	0.01753734	0.3071591	0.04441058	0.7540277	0.9098948	0.6103678	0.8006804	0.8167548	0.8352247
TWPID4932	Monozygotic twin	49	-3.053553	Female	39.94798084	56.8	6055432155	R06C02	0.0760743	0.03124646	0.2240627	0.05663673	0.7592905	0.8697656	0.5737521	0.7501172	0.7639609	0.8285316
TWPID4933	Monozygotic twin	49	-1.612846	Female	39.94798084	63.8	6055432168	R01C01	0.04763573	0.004563977	0.163403	0.03439072	0.7006333	0.8415754	0.5320108	0.7267954	0.7482911	0.8057616
TWPID5872	Dizygotic twin	43	-4.533456	Female	33.7357974	314.4	6042316098	R02C01	0.1373683	0.02924033	0.2489988	0.07862903	0.7399338	0.8720759	0.5963084	0.8036859	0.7807828	0.8415731
TWPID5873	Dizygotic twin	43	-2.127704	Female	33.7357974	140.1	6042316021	R02C02	0.07207792	0.01850829	0.2058615	0.07102396	0.7284895	0.8673542	0.5653583	0.7476069	0.7719892	0.8214214
TWPID6728	Dizygotic twin	68	2.131845	Female	59.63312799	208.3	6055432118	R01C02	0.06825875	0.01877181	0.2172032	0.0364911	0.7336978	0.8799677	0.5663617	0.7691123	0.7787273	0.8235462
TWPID6445	Dizygotic twin	68	1.070798	Female	59.63312799	65.4	6042316021	R05C02	0.0883785	0.03216839	0.264327	0.08002254	0.7485515	0.8525795	0.5606118	0.7717466	0.7667631	0.8006895
TWPID5898	Monozygotic twin	55	-2.478565	Female	46.52429843	48.1	6057825027	R06C01	0.08859404	0.02725503	0.2641475	0.07507908	0.7188758	0.860207	0.4967842	0.7492274	0.7037552	0.8396789
TWPID5899	Monozygotic twin	55	0.0376545	Female	46.52429843	28.4	6057825027	R01C02	0.06784514	0.01986036	0.2508251	0.06531311	0.6976697	0.8848208	0.4871618	0.8224651	0.7390139	0.82513
TWPID5950	Singleton	66	-1.41134	Female	58.37645448	60.7	6057825027	R02C02	0.0820872	0.02835734	0.3218268	0.07014772	0.7573519	0.8652927	0.5637029	0.8245358	0.7717144	0.8213439
TWPID6265	Monozygotic twin	58	-3.068427	Female	49.40451745	78	6055432089	R04C01	0.07341576	0.0327098	0.2162653	0.08532357	0.6878122	0.8704778	0.522454	0.790169	0.7355138	0.7659979
TWPID5952	Monozygotic twin	58	-0.7866669	Female	49.40451745	50.6	6055432144	R02C02	0.0795752	0.0338819	0.2016741	0.06260474	0.7191274	0.8772585	0.5900456	0.7990705	0.738551	0.7540167
TWPID5625	Monozygotic twin	63	1.866129	Female	55.87953457	71.8	6042316074	R06C01	0.07544342	0.03100919	0.1046873	0.07590149	0.5948414	0.862793	0.5191957	0.7636244	0.7659472	0.8255054
TWPID6349	Monozygotic twin	63	0.5401559	Female	55.87953457	102.2	6042316074	R05C01	0.08751656	0.03327731	0.1949828	0.08420452	0.6665413	0.8368593	0.5838745	0.7722856	0.7301341	0.8258135
TWPID1162	Dizygotic twin	51	-0.7061644	Female	42.45859001	53.9	6057825027	R05C01	0.1205338	0.02988275	0.3410842	0.0663196	0.8141233	0.8592858	0.5935448	0.8096004	0.7642857	0.8517705
TWPID1164	Dizygotic twin	51	-1.09446	Female	42.45859001	62.7	6057825027	R04C01	0.08701392	0.02582421	0.2757424	0.07769904	0.766852	0.8679463	0.5665347	0.7811108	0.7798698	0.8156906
TWPID1184	Dizygotic twin	54	-1.427591	Female	46.18206708	36.8	6057825025	R04C01	0.1046759	0.02871668	0.2993022	0.08204377	0.784661	0.8811107	0.5692975	0.7926325	0.8035203	0.8623006
TWPID1185	Dizygotic twin	54	-0.0161705	Female	46.18206708	43.9	6042316021	R01C02	0.07235807	0.01902064	0.2317073	0.08042025	0.6930563	0.845892	0.4945339	0.7672442	0.7734375	0.7832534
TWPID2106	Singleton	65	1.359035	Female	56.42436687	77.7	6057825019	R02C01	0.09550678	0.02706594	0.2630249	0.06127687	0.6699585	0.8094814	0.5546497	0.7271974	0.6974776	0.7579722
TWPID3657	Singleton	54	1.300001	Female	45.49760438	73.4	6057825027	R03C01	0.08523881	0.03370072	0.2273673	0.07107465	0.7182957	0.8632274	0.4816794	0.7939472	0.7625158	0.8387936
TWPID5712	Singleton	66	0.3106852	Female	58.42299795	94.2	6055432118	R04C01	0.08700038	0.01818673	0.2410643	0.0405721	0.7362158	0.8854485	0.6539077	0.784424	0.8150318	0.8715034
TWPID6099	Monozygotic twin	66	-0.2989256	Female	57.94387406	102.7	6055432155	R03C02	0.08463035	0.01629573	0.1893838	0.05423874	0.7804477	0.873824	0.5812395	0.7733232	0.8016377	0.8224253
TWPID6100	Monozygotic twin	66	-0.2405642	Female	57.94387406	46.3	6042308068	R02C02	0.07078834	0.01541161	0.2408075	0.05826062	0.7471161	0.7900721	0.4986297	0.747241	0.7532189	0.8139316
TWPID6656	Dizygotic twin	66	1.783351	Female	58.30800821	54.9	6042308121	R02C01	0.069132	0.01734724	0.2024032	0.05081573	0.7321904	0.8218514	0.5253081	0.7533824	0.6832298	0.7948718
TWPID6102	Dizygotic twin	66	2.194921	Female	58.30800821	57.3	6057825036	R05C02	0.09669948	0.03452158	0.2776612	0.08570599	0.7851169	0.8658468	0.540669	0.7678061	0.7612627	0.8095745
TWPID6108	Dizygotic twin	55	0.3790936	Female	47.32922656	81.2	6042316021	R01C01	0.07869781	0.01423591	0.2327684	0.06025715	0.7052616	0.8476731	0.5761597	0.7476478	0.7812619	0.8162503
TWPID6109	Dizygotic twin	55	0.6019254	Female	47.32922656	34.5	6042316021	R02C01	0.08149806	0.02126648	0.2849729	0.06496686	0.6778585	0.8449854	0.5566394	0.7587171	0.7070025	0.7766136
TWPID6132	Dizygotic twin	63	0.6313882	Female	55.39767283	140.7	6055432118	R06C02	0.07554103	0.02381604	0.2609553	0.04899821	0.797675	0.8951029	0.6431965	0.7830468	0.7581745	0.9016529
TWPID6133	Dizygotic twin	63	2.23874	Female	55.39767283	140.2	6042316028	R02C01	0.07263483	0.02254269	0.2584864	0.06257536	0.7671703	0.8608183	0.5823193	0.763785	0.747721	0.8259547
TWPID6865	Singleton	74	0.3363387	Female	65.77960301	55.5	6055432089	R06C01	0.06188453	0.0289386	0.2284774	0.07454018	0.7475966	0.8445104	0.5178248	0.7633007	0.5735158	0.730356
TWPID5977	Dizygotic twin	70	2.350679	Female	61.51950719	36	6057825025	R03C02	0.06871623	0.01862828	0.2950026	0.06391503	0.6872581	0.8793132	0.5364599	0.8238532	0.7164892	0.8549845
TWPID5012	Dizygotic twin	70	4.654268	Female	61.51950719	48.3	6057825025	R04C02	0.1023778	0.02362721	0.2989061	0.07190204	0.7205201	0.8742892	0.5807767	0.8635759	0.717962	0.8299277
TWPID6845	Dizygotic twin	79	2.263864	Female	70.97878166	90.9	6055432118	R03C02	0.07615118	0.02028825	0.3105798	0.04442003	0.7710499	0.8717404	0.6138713	0.8035328	0.75631	0.8445007
TWPID6360	Dizygotic twin	79	3.1163	Female	70.97878166	135.5	6042316021	R06C02	0.09624843	0.02907827	0.2138125	0.07248742	0.697538	0.8525232	0.5263277	0.7733638	0.7440969	0.7979839
TWPID5738	Monozygotic twin	73	0.1968567	Female	62.76796715	3.3	6057825006	R05C01	0.07528885	0.02473312	0.3325837	0.06972912	0.7393648	0.8844387	0.5892245	0.7691692	0.7382987	0.867968
TWPID5525	Monozygotic twin	73	0.216724	Female	62.76796715	169.2	6042308108	R02C01	0.0608987	0.02167945	0.2587256	0.05140915	0.6806782	0.8442559	0.5083095	0.752702	0.7090404	0.782963
TWPID1516	Monozygotic twin	65	2.209467	Female	57.36071184	82.8	6042316073	R02C02	0.06370483	0.02229552	0.1474258	0.05539136	0.6555468	0.8408442	0.5117772	0.7626908	0.7782718	0.821725
TWPID1517	Monozygotic twin	65	2.154394	Female	57.36071184	55.4	6042316146	R02C02	0.0829904	0.02486126	0.1527584	0.07423884	0.6698871	0.8101153	0.4300452	0.7376504	0.6234443	0.7801798
TWPID1436	Monozygotic twin	73	2.109358	Female	64.29295003	82.5	6042316146	R06C01	0.09332144	0.03236388	0.2427924	0.07274986	0.7337399	0.8571312	0.5266572	0.7765079	0.7224956	0.8225152
TWPID1437	Monozygotic twin	73	-1.121889	Female	64.29295003	50.1	6042316146	R01C02	0.06342795	0.02186509	0.1291431	0.05394579	0.616803	0.7779692	0.3955067	0.6754192	0.6562394	0.7521328
TWPID1438	Dizygotic twin	86	4.20161	Female	77.7357974	53.7	6057825019	R01C01	0.06784452	0.02978406	0.2691644	0.05333333	0.6780986	0.8344807	0.578199	0.72249	0.6239499	0.7910523
TWPID1439	Dizygotic twin	86	5.455313	Female	77.7357974	36.1	6057825019	R04C01	0.07661873	0.03156761	0.2679913	0.06200502	0.8267248	0.8822713	0.6101262	0.7569361	0.6944844	0.8140496
TWPID5383	Monozygotic twin	68	3.02406	Female	60.3449692	106.6	6042316146	R04C02	0.08511601	0.03120407	0.2567621	0.07854535	0.7690534	0.8560822	0.5504602	0.7780225	0.724413	0.8298118
TWPID5384	Monozygotic twin	68	1.398131	Female	60.3449692	125.4	6042316146	R06C02	0.09118506	0.03571429	0.2491972	0.08539418	0.7232126	0.867502	0.5459594	0.7922421	0.7493188	0.8171092
TWPID2178	Monozygotic twin	56	-0.7032874	Female	47.77002053	19.1	6055432109	R05C01	0.08318876	0.03077517	0.2937605	0.07477227	0.6807129	0.8860412	0.4537325	0.8115574	0.767462	0.7862595
TWPID4111	Monozygotic twin	56	-0.2687543	Female	47.77002053	24.9	6042308005	R06C01	0.09230935	0.01920226	0.2997981	0.08034147	0.6693902	0.868848	0.4717755	0.8306868	0.7537965	0.7909076
TWPID6574	Monozygotic twin	82	2.142849	Female	72.55578371	170.9	6057825006	R02C02	0.06540892	0.017598	0.1749454	0.04698063	0.7565265	0.8560403	0.4276482	0.6991187	0.7153743	0.7724916
TWPID6575	Monozygotic twin	82	2.761446	Female	72.55578371	228.8	6057825006	R03C02	0.06204012	0.0214876	0.1954706	0.04752392	0.772	0.8763981	0.4819582	0.7380241	0.8064	0.7860508
TWPID1248	Singleton	75	-0.3993005	Female	65.44010951	13.4	6042316073	R03C02	0.09594906	0.02686006	0.2325716	0.0628107	0.6908766	0.8517016	0.5208181	0.7735091	0.7596154	0.775892
TWPID1255	Singleton	73	1.671813	Female	64.78850103	107.3	6057825046	R04C01	0.07135767	0.02674948	0.2177537	0.08080295	0.6966162	0.7548869	0.4625484	0.7319314	0.679548	0.718663
TWPID5078	Monozygotic twin	79	5.526995	Female	70.95687885	54.3	6042316146	R01C01	0.06283005	0.02366927	0.176066	0.05986097	0.6962124	0.7899769	0.53032	0.7175475	0.6705128	0.7567177
TWPID5079	Monozygotic twin	79	6.049001	Female	70.95687885	177.7	6042316146	R03C01	0.07004143	0.03379624	0.2468975	0.07395125	0.7401192	0.8565546	0.5374374	0.7657693	0.720884	0.8103287
TWPID6497	Monozygotic twin	63	3.730843	Female	52.862423	53.4	6057825040	R05C02	0.08369259	0.03412513	0.2130355	0.0856863	0.6559561	0.8205325	0.5347314	0.7246605	0.6827201	0.8288823
TWPID6383	Monozygotic twin	63	0.6568962	Female	52.862423	37.1	6057825040	R06C02	0.07969467	0.04588497	0.20677	0.07588857	0.6662539	0.8087884	0.5168096	0.7012414	0.7094192	0.8198163
TWPID2145	Dizygotic twin	65	5.6112	Female	56.81040383	71.9	6042316028	R04C01	0.07502636	0.02293013	0.2442843	0.07443468	0.7689489	0.8752905	0.6090798	0.7767571	0.8030739	0.8454949
TWPID1259	Dizygotic twin	65	3.440176	Female	56.81040383	144	6042316028	R05C01	0.07535334	0.016281	0.207942	0.06650966	0.8556718	0.8679929	0.6513556	0.7746291	0.7718208	0.7697128
TWPID5617	Monozygotic twin	61	-4.765538	Female	53.29226557	106	6057825006	R06C01	0.06116021	0.03196023	0.2634844	0.06360708	0.7581306	0.9027314	0.613075	0.7779345	0.8094072	0.8488767
TWPID5618	Monozygotic twin	61	-4.205814	Female	53.28952772	131.3	6057825006	R01C02	0.06779008	0.01699126	0.1866295	0.0439605	0.6310928	0.82837	0.5069771	0.7230996	0.7405669	0.7423326
TWPID9450	Singleton	63	0.5983422	Female	54.63107461	38.6	6042316021	R03C02	0.1122473	0.0267354	0.2751129	0.05956209	0.7236028	0.8548074	0.5273536	0.739013	0.746977	0.8008437
TWPID12601	Dizygotic twin	51	-1.98351	Female	43.26078029	34.2	6042308121	R06C02	0.1109722	0.02213221	0.2927187	0.0860565	0.7722932	0.8689994	0.5443258	0.8014271	0.7971805	0.8303227
TWPID12602	Dizygotic twin	51	-1.315769	Female	43.26078029	69	6057825027	R02C01	0.08858244	0.02609872	0.1933915	0.06372351	0.6863122	0.8362311	0.5115224	0.7247723	0.7561927	0.7909426
TWPID12237	Monozygotic twin	59	1.148949	Female	51.57015743	39.5	6042308075	R05C01	0.08095238	0.02844899	0.3039163	0.06892138	0.7242504	0.8567435	0.5684633	0.7826502	0.6840149	0.7964469
TWPID12238	Monozygotic twin	59	3.650907	Female	51.57015743	47	6042308075	R02C02	0.07073013	0.02644331	0.2747125	0.06508778	0.6713023	0.8380315	0.5578628	0.7298149	0.7436794	0.7793995
TWPID12442	Singleton	64	-2.131834	Female	55.45242984	10.6	6057825036	R02C02	0.1119372	0.03782991	0.3369004	0.08596582	0.7001155	0.8427284	0.555356	0.784281	0.7085427	0.8266628
TWPID9746	Singleton	73	1.254843	Female	65.27583847	59.3	6042308121	R02C02	0.05990912	0.01674887	0.25	0.06669787	0.700808	0.8523831	0.4857805	0.7410972	0.747992	0.8154649
TWPID7500	Dizygotic twin	61	0.9077853	Female	54.18754278	49.2	6042308108	R04C02	0.08363704	0.01967283	0.2013809	0.08054691	0.6923429	0.8240366	0.4939191	0.7736452	0.7924457	0.7962272
TWPID10703	Dizygotic twin	61	1.579563	Female	54.18754278	44.3	6042308108	R05C02	0.07257854	0.02319161	0.2058008	0.06160139	0.7318717	0.8219044	0.5210703	0.7836108	0.6992532	0.8120865
TWPID10281	Monozygotic twin	75	1.982744	Female	65.93292266	61.3	6057825042	R03C01	0.07514247	0.03198725	0.1880747	0.05784515	0.7231805	0.8496765	0.5464707	0.7131765	0.7235222	0.7905992
TWPID10283	Monozygotic twin	75	2.377797	Female	65.93292266	133.2	6042308121	R01C02	0.06043318	0.01312231	0.2189176	0.04408687	0.792474	0.8370434	0.5251961	0.7017729	0.712886	0.7831119
TWPID10305	Dizygotic twin	53	-2.349461	Female	45.50034223	28.8	6057825036	R06C01	0.08014721	0.03702332	0.2828312	0.07742974	0.7230534	0.8354497	0.5465411	0.7405576	0.7203351	0.784573
TWPID10306	Dizygotic twin	53	-3.821191	Female	45.50034223	21.2	6057825036	R01C02	0.0786275	0.02665014	0.2526717	0.06802399	0.7685896	0.8556005	0.4973412	0.7757044	0.7748072	0.8
TWPID11678	Monozygotic twin	73	-0.9065082	Female	64.42162902	193.2	6042316074	R03C01	0.0892929	0.03130627	0.2311085	0.06529174	0.7604443	0.8659542	0.58982	0.7745309	0.7931873	0.758722
TWPID11679	Monozygotic twin	73	-0.535265	Female	64.42162902	119.4	6055432139	R05C02	0.08243363	0.02277101	0.2602966	0.06586048	0.7448761	0.898355	0.6234004	0.818996	0.8142906	0.8104355
TWPID10344	Monozygotic twin	67	-0.6159618	Female	59.79739904	68.5	6057825005	R02C02	0.06802672	0.02468964	0.2132722	0.06424434	0.8185786	0.8829823	0.5189645	0.7740563	0.7229584	0.8042151
TWPID10357	Monozygotic twin	67	-0.7739622	Female	59.79739904	129	6057825005	R04C02	0.08052927	0.03291067	0.2383496	0.06878807	0.7179974	0.8842586	0.5377663	0.7677625	0.7901878	0.8455605
TWPID12875	Singleton	57	0.8574987	Female	49.58247775	25	6042308108	R06C02	0.05636296	0.02833556	0.2155644	0.05359622	0.6822421	0.8696538	0.5180613	0.7411499	0.7426545	0.7569898
TWPID12893	Dizygotic twin	58	-5.311241	Female	50.2477755	47.4	6055432118	R06C01	0.09239476	0.02539848	0.2448549	0.04552948	0.7396271	0.8925498	0.6014601	0.7860832	0.7754688	0.8361736
TWPID12894	Dizygotic twin	58	-1.753001	Female	50.2477755	124.5	6055432118	R05C01	0.08317202	0.02320602	0.2140078	0.06016322	0.7568452	0.8951321	0.5504415	0.8070093	0.7873939	0.8617589
TWPID10914	Monozygotic twin	75	2.845516	Female	66.4202601	78.4	6055432102	R04C01	0.05976619	0.03039474	0.2850688	0.07280059	0.7052419	0.8745162	0.526239	0.7795992	0.748	0.8383839
TWPID10916	Monozygotic twin	75	2.234988	Female	66.4202601	38.7	6055432102	R05C01	0.07421303	0.03323882	0.3018435	0.06995959	0.7298917	0.8612981	0.6288843	0.7656926	0.7793503	0.8275185
TWPID11787	Singleton	67	0.0927626	Female	58.70499658	27.1	6042308068	R04C02	0.06811126	0.01628257	0.195517	0.07253385	0.6714237	0.8324507	0.4972851	0.750433	0.7732353	0.7758112
TWPID8118	Monozygotic twin	65	-1.82858	Female	57.25667351	84.5	6057825005	R06C02	0.09463722	0.02299592	0.3225239	0.05809252	0.7318811	0.8938853	0.5419778	0.7850375	0.7725036	0.8547208
TWPID8119	Monozygotic twin	65	-2.405075	Female	57.25667351	163.8	6057825006	R03C01	0.09716038	0.02816479	0.2537522	0.06712386	0.7415211	0.8697752	0.47372	0.7349378	0.7129535	0.8131428
TWPID8274	Monozygotic twin	69	1.269122	Female	61.25393566	42.8	6057825025	R02C01	0.0806146	0.01924928	0.2389159	0.07540082	0.6755067	0.8894498	0.5101566	0.7920783	0.7362851	0.8500597
TWPID8280	Monozygotic twin	69	1.965156	Female	61.25393566	18.6	6057825025	R03C01	0.08388534	0.01837867	0.3306271	0.07920199	0.7608448	0.8192642	0.5823603	0.8487448	0.7333065	0.7607973
TWPID8315	Monozygotic twin	69	2.106683	Female	62.29158111	66	6055432084	R04C02	0.07314985	0.03374639	0.2461604	0.08201453	0.7255335	0.8523953	0.5462858	0.7580986	0.6289701	0.795378
TWPID8318	Monozygotic twin	69	2.49039	Female	62.29158111	62.3	6055432084	R06C02	0.04841192	0.0340596	0.2222343	0.06149948	0.7193894	0.8551491	0.5650604	0.7731603	0.5375974	0.7480149
TWPID8430	Monozygotic twin	69	0.4365597	Female	60.16974675	18.8	6057825036	R04C01	0.1055664	0.02573682	0.2528988	0.06938954	0.7104096	0.8700226	0.5355307	0.7128986	0.7399085	0.8158856
TWPID8432	Monozygotic twin	69	1.402348	Female	60.1779603	15.3	6057825036	R05C01	0.08476264	0.03381642	0.2654482	0.09318681	0.7237222	0.784833	0.5498606	0.7606444	0.6578272	0.818623
TWPID8437	Singleton	64	-2.252925	Female	55.68514716	277	6042316098	R01C02	0.09670603	0.03493496	0.2259022	0.06600066	0.7654226	0.8687317	0.6959592	0.7739584	0.7751383	0.83329
TWPID8559	Singleton	70	5.152098	Female	62.16290212	89.5	6055432144	R04C02	0.06770955	0.02252216	0.2478691	0.05556934	0.6991046	0.8689507	0.5984634	0.7877467	0.7549686	0.809851
TWPID8599	Monozygotic twin	75	2.177623	Female	67.15947981	113.3	6055432120	R05C01	0.06601214	0.02607746	0.2632951	0.07347459	0.7999766	0.8640698	0.5721321	0.7548286	0.755473	0.7936105
TWPID8600	Monozygotic twin	75	2.875644	Female	67.15947981	34.7	6055432120	R01C02	0.05917866	0.01661642	0.2385354	0.05604753	0.7258303	0.8467162	0.5442472	0.7397649	0.6966544	0.7974283
TWPID8505	Singleton	59	-1.441634	Female	50.13278576	11.5	6042316131	R01C02	0.07447502	0.02883318	0.2282821	0.07263698	0.7103408	0.7662308	0.4726168	0.7928411	0.7074106	0.8085032
TWPID9206	Monozygotic twin	64	1.281651	Female	56.02464066	42.9	6055432140	R01C01	0.06065721	0.0172208	0.2448269	0.0573322	0.6843594	0.821432	0.4743608	0.7277408	0.6378063	0.7816008
TWPID9207	Monozygotic twin	64	0.5045793	Female	56.02464066	50.8	6055432140	R04C01	0.08044699	0.02670423	0.2562319	0.05764575	0.7216166	0.8475741	0.5686866	0.7699491	0.685021	0.8107201
TWPID8463	Singleton	61	-0.1643625	Female	52.94182067	231.7	6055432144	R01C01	0.08136634	0.01701655	0.2284656	0.06582243	0.7381573	0.8716263	0.5962759	0.789635	0.772238	0.8149406
TWPID11203	Dizygotic twin	41	-3.283612	Female	32.88980151	50.7	6055432118	R03C01	0.08151003	0.01672399	0.1899183	0.04664421	0.7497176	0.8677065	0.5382795	0.75725	0.7317728	0.8380063
TWPID11205	Dizygotic twin	41	-2.568255	Female	32.88980151	46.5	6042316021	R03C01	0.09716599	0.03231809	0.21019	0.07333243	0.7337974	0.8445498	0.5491824	0.7547824	0.7531302	0.7769643
TWPID9692	Monozygotic twin	54	-1.485101	Female	45.3963039	159.2	6055432155	R02C02	0.08903269	0.02562392	0.3032351	0.05348811	0.7247263	0.8870925	0.622961	0.7719551	0.7162572	0.8308088
TWPID9693	Monozygotic twin	54	-0.2678084	Female	45.3963039	133.3	6055432155	R05C02	0.09795998	0.0213474	0.2951188	0.05391262	0.7094038	0.8810732	0.6619657	0.7780414	0.7843049	0.8452489
TWPID9499	Singleton	56	-2.393579	Female	47.77002053	51.1	6057825042	R04C01	0.08519696	0.03211789	0.233127	0.06181546	0.7519554	0.8353492	0.4991908	0.7460623	0.6868132	0.800108
TWPID7719	Monozygotic twin	46	-1.042915	Female	37.45379877	57.6	6057825057	R02C02	0.06797946	0.01989437	0.2676656	0.05680905	0.7168231	0.7917404	0.4820347	0.7241783	0.6933069	0.7705932
TWPID7747	Monozygotic twin	46	-1.551374	Female	37.45379877	62.3	6057825057	R03C02	0.08429985	0.02461012	0.2633043	0.06089021	0.7002054	0.8	0.4684774	0.7537264	0.7279423	0.7900154
TWPID11393	Singleton	72	1.495377	Female	63.94798084	49.8	6042308154	R01C01	0.07549766	0.01959081	0.2461505	0.05495026	0.8089746	0.8280582	0.5023648	0.739733	0.7309141	0.8512171
TWPID9606	Dizygotic twin	67	-0.8798755	Female	58.76796715	48.6	6057825019	R03C02	0.0961692	0.03504805	0.3075918	0.07374147	0.8015968	0.8940642	0.6019205	0.812084	0.6981773	0.8399045
TWPID9607	Dizygotic twin	67	0.5143481	Female	58.76796715	3.2	6057825019	R04C02	0.09601641	0.02821049	0.2924404	0.07116137	0.771974	0.9119789	0.6394305	0.8213509	0.7556066	0.8391398
TWPID11453	Singleton	61	-1.983134	Female	52.7118412	64	6055432099	R03C01	0.06951228	0.03089591	0.2152863	0.07927155	0.7174942	0.8795974	0.5472082	0.7763543	0.7524717	0.8130184
TWPID11479	Singleton	63	3.316445	Female	55.47433265	114.2	6055432102	R01C01	0.06557377	0.02586954	0.2071312	0.05856198	0.7230527	0.8337945	0.4942848	0.7509636	0.7017341	0.7988144
TWPID11533	Monozygotic twin	57	0.2149714	Female	48.76386037	50.6	6057825033	R02C02	0.08111297	0.02217432	0.1948256	0.07124383	0.7525944	0.8028038	0.503965	0.7546142	0.69183	0.7976978
TWPID11534	Monozygotic twin	57	0.6886908	Female	48.76386037	79.2	6057825033	R03C02	0.08812626	0.0298603	0.2328017	0.06617258	0.7402899	0.8368178	0.5503919	0.8022867	0.6694669	0.7898197
TWPID10577	Singleton	64	0.8991114	Female	56.81587953	49	6055432089	R06C02	0.07958032	0.02657578	0.1723626	0.06849083	0.6978294	0.8721505	0.5326451	0.7223285	0.7733217	0.8187633
TWPID11605	Monozygotic twin	70	2.81083	Female	62.13552361	159.5	6055432168	R04C02	0.07883818	0.02312496	0.207954	0.04336593	0.6914026	0.8789425	0.564465	0.7705925	0.6962501	0.8427863
TWPID11606	Monozygotic twin	70	2.985523	Female	62.13552361	86.4	6042308068	R05C02	0.07982159	0.02480641	0.1962533	0.05518066	0.7641641	0.8678418	0.5364201	0.8054581	0.5594258	0.7532313
TWPID7445	Monozygotic twin	61	2.628982	Female	53.62628337	40.7	6055432092	R04C02	0.07655928	0.02155023	0.1597743	0.05790203	0.6788089	0.8171953	0.4301473	0.765914	0.7447327	0.8030292
TWPID7422	Monozygotic twin	61	2.170282	Female	53.62628337	183.5	6055432099	R01C01	0.06554941	0.01851713	0.160388	0.06032997	0.6651823	0.8434977	0.4589128	0.7565991	0.7869179	0.7903744
TWPID10459	Monozygotic twin	60	-0.9053341	Female	52.08213552	41.6	6042308075	R04C01	0.1030549	0.02755648	0.2432794	0.07979165	0.7983136	0.8247464	0.5529441	0.8143862	0.776365	0.8163485
TWPID10488	Monozygotic twin	60	-0.6696834	Female	52.08213552	59.8	6042308075	R01C02	0.0620275	0.02612124	0.1924101	0.05690666	0.6819584	0.8233136	0.5159728	0.7532442	0.6868476	0.7722071
TWPID12092	Singleton	63	-0.2488679	Female	55.45790554	53	6057825036	R01C01	0.08114737	0.02234637	0.1459534	0.07169921	0.6905848	0.8214566	0.4929305	0.6748074	0.7139338	0.7574733
TWPID7110	Monozygotic twin	61	-1.088788	Female	52.58042437	40.7	6042308041	R05C01	0.07571479	0.02067696	0.2103211	0.06482442	0.6685578	0.8924244	0.5320461	0.7999204	0.7681023	0.8295572
TWPID7111	Monozygotic twin	61	-1.410394	Female	52.58042437	107.1	6055432099	R05C02	0.07309242	0.03511245	0.2470936	0.05288932	0.7259243	0.8760919	0.606699	0.7805884	0.737457	0.823254
TWPID7149	Singleton	60	1.023018	Female	51.6659822	118.6	6055432102	R04C02	0.08951407	0.03017519	0.2221769	0.06797082	0.7082111	0.8918559	0.6071514	0.7670142	0.8250209	0.8498405
TWPID7697	Monozygotic twin	59	-0.8270349	Female	50.67761807	144	6057825046	R04C02	0.09192524	0.03964524	0.2118187	0.05644577	0.7336904	0.8301649	0.4697749	0.7571007	0.6997451	0.7703855
TWPID7056	Monozygotic twin	59	-1.783831	Female	50.67761807	85.9	6057825057	R01C01	0.08412267	0.025396	0.1757018	0.05229756	0.7220479	0.8257859	0.4749353	0.7203669	0.6864513	0.7808481
TWPID7925	Monozygotic twin	65	-1.652603	Female	57.56057495	156	6055432102	R02C02	0.0808677	0.03064624	0.2589127	0.07678002	0.5301213	0.8673311	0.6686374	0.7357801	0.78138	0.7824477
TWPID10446	Monozygotic twin	65	-0.8332961	Female	57.56057495	147.8	6055432102	R03C02	0.08447522	0.03281469	0.228217	0.07127026	0.592379	0.8810932	0.6566269	0.7915484	0.7935401	0.8103082
TWPID10697	Singleton	58	1.078338	Female	50.29431896	82.2	6055432109	R03C02	0.0805	0.02332815	0.264302	0.0626175	0.6945884	0.8439782	0.532647	0.7215816	0.7691373	0.7923372
TWPID7711	Monozygotic twin	70	2.179899	Female	61.18001369	67.9	6055432089	R01C01	0.06315677	0.02346767	0.1949497	0.05331389	0.6412453	0.8512731	0.4930922	0.7324491	0.7268552	0.7590324
TWPID7712	Monozygotic twin	70	2.939768	Female	61.18001369	105.1	6055432089	R02C01	0.06695624	0.01856607	0.2073395	0.06240201	0.6747772	0.8568469	0.502094	0.7322775	0.7221277	0.7706207
TWPID10725	Singleton	70	3.613127	Female	62.33538672	150.9	6055432122	R02C01	0.08118798	0.02508515	0.3032126	0.04581757	0.8220491	0.8845667	0.5275242	0.7785355	0.7501225	0.7971793
TWPID7192	Monozygotic twin	68	3.006999	Female	58.88843258	127.6	6055432139	R02C02	0.07218282	0.01767928	0.2504607	0.03550451	0.726923	0.912869	0.56061	0.7917282	0.8111147	0.8597598
TWPID7681	Monozygotic twin	68	3.337045	Female	58.88843258	250.5	6055432139	R03C02	0.06771886	0.02038065	0.2969828	0.04369125	0.8523455	0.9176861	0.5823799	0.8254762	0.8160146	0.8675358
TWPID12408	Singleton	65	1.865523	Female	56.41889117	52.5	6055432092	R05C01	0.07331218	0.0261157	0.1827001	0.06550333	0.6446273	0.8814896	0.5069757	0.7648079	0.7211706	0.809241
TWPID14423	Monozygotic twin	50	-0.972148	Female	42.12731006	66	6055432122	R06C01	0.1052022	0.04848149	0.2237049	0.0856266	0.7371375	0.8972169	0.6055344	0.8136923	0.799649	0.8802339
TWPID14442	Monozygotic twin	50	-0.9922215	Female	42.12731006	112.5	6055432122	R02C02	0.08133	0.02290194	0.1838254	0.05585735	0.7155454	0.893365	0.5729247	0.7870062	0.8054209	0.8685039
TWPID17652	Monozygotic twin	53	-1.034492	Female	45.09787817	48.3	6055432102	R06C02	0.1025699	0.03434307	0.2493471	0.0647219	0.7226891	0.8807284	0.5416017	0.774282	0.8414359	0.8089617
TWPID17653	Monozygotic twin	53	-1.372656	Female	45.09787817	31.5	6055432120	R02C01	0.08107936	0.02026399	0.2517369	0.06068354	0.6812671	0.8519945	0.4751274	0.775203	0.7408291	0.8082218
TWPID17664	Monozygotic twin	56	-0.247331	Female	47.28542094	37.7	6042308154	R04C02	0.0813636	0.02473006	0.2545924	0.08109394	0.7739162	0.837317	0.5295099	0.780692	0.7280946	0.807996
TWPID17665	Monozygotic twin	56	2.089025	Female	47.28542094	25.6	6042308154	R05C02	0.0874851	0.0167692	0.2772475	0.07410433	0.6464593	0.8296244	0.5542023	0.8009858	0.7881092	0.8117773
TWPID17902	Singleton	61	0.3536016	Female	54.31622177	6	6042316131	R05C01	0.08450442	0.03083158	0.2005777	0.1136751	0.6591732	0.8596651	0.498818	0.7818634	0.8090763	0.7925254
TWPID14007	Monozygotic twin	56	1.429619	Female	47.72621492	124.5	6055432092	R02C01	0.04864702	0.02177128	0.1840659	0.05307855	0.5928202	0.8355438	0.4666553	0.7023979	0.6466013	0.7384271
TWPID13671	Monozygotic twin	56	0.8197356	Female	47.72621492	130.1	6055432092	R03C01	0.06072194	0.01985785	0.1851652	0.06145201	0.6764926	0.8498694	0.5079666	0.7451277	0.7593421	0.7813675
TWPID16808	Monozygotic twin	48	-1.823122	Female	39.72073922	140.8	6055432092	R05C02	0.08043421	0.02796865	0.1951545	0.05898746	0.7082642	0.8570608	0.5395187	0.7472242	0.7415984	0.8348923
TWPID16809	Monozygotic twin	48	-2.867741	Female	39.72073922	65.5	6055432099	R02C01	0.08030704	0.01608667	0.1779989	0.06808586	0.7024509	0.8402321	0.5104446	0.7580066	0.7357255	0.8041608
TWPID16820	Singleton	61	0.4751842	Female	52.56947296	26.3	6057825025	R05C01	0.1044893	0.02735814	0.2581432	0.08403292	0.8503494	0.8798116	0.5797171	0.8205058	0.7216017	0.9002056
TWPID15980	Singleton	74	0.6126627	Female	65.91649555	204.1	6055432089	R03C01	0.06241816	0.03419355	0.1903444	0.07745358	0.8225071	0.8734775	0.4390964	0.7630432	0.6634373	0.8343171
TWPID16004	Monozygotic twin	68	3.503211	Female	59.33470226	51.2	6057825005	R03C01	0.08665718	0.02977895	0.2767877	0.0761544	0.703541	0.8538421	0.5238608	0.7344321	0.7480098	0.7747482
TWPID16005	Monozygotic twin	68	6.657193	Female	59.33470226	33.2	6042308075	R02C01	0.07388039	0.03120751	0.2793677	0.07833916	0.7043831	0.8021455	0.5034764	0.7702715	0.6677363	0.7848039
